# Supplementary material for: The CaCA superfamily genes in Saccharum: comparative analysis and their functional implications in response to biotic and abiotic stress
Source: BMC Genomics. 2021 Jul 18;22:549. doi: 10.1186/s12864-021-07828-3 (PMC8286586; doi:10.1186/s12864-021-07828-3)
Supplement: Supplementary file 2 — Additional file 2: Table S1. The detailed information of CaCA genes included in this study.Table S2. General features of the CaCA superfamily proteins in S. spontaneum, R570 and S. bicolor.Table S3. GenBank accession numbers used in this study.Table S4. Analysis and distribution of conserved motifs in information CAX, CCX, EFCAX, and MHX family proteins from S. spontaneum, R570, and S. bicolor.Table S5. Collinearity relationships among CaCA genes.Table S6. The CaCA gene type in S. spontaneum, R570, and S. bicolor.Table S7. Orthologous relationships between S. spontaneum, R570, and S. bicolor.Table S8. The predicted miRNA target sites of CaCA genes in S. spontaneum, R570, and S. bicolor.Table S9. Details of the GO distribution.Table S10. Percentage identity between 11 SsCAXs, two ShCAXs, six SbCAXs and one ScCAX was calculated using Clustal Omega.Table S11. Primary structure analysis of ScCAX4.Table S12. Primers used in this study.Table S13. All sequences used in qRT-PCR. [file 12864_2021_7828_MOESM2_ESM.xlsx]

## Sheet: Table S1
Table S1 The detailed information of CaCA genes included in this study
Species name	Abbreviation	Gene name	Gene identifier	Genomics position	Size(AA)	MW (kDa)	PI	TM	Subcellular location	GRAVY	Instability index	Sources
Saccharum spontaneum	Ss	SsCAX1	Sspon.01G0040120-2C	Chr1C: 74155205-74159055	481	52.38	5.22	11	plas	0.578	40.84	http://www.life.illinois.edu/ming/downloads/Spontaneum_genome/
		SsCAX2a	Sspon.03G0013500-1A	Chr3A: 38325911-38331341	434	46.59	5.84	6	E.R.	0.392	37.51
		SsCAX2b	Sspon.03G0013500-2B	Chr3B: 50451623-50457854	405	43	5.71	8	plas	0.583	30.13
		SsCAX3a	Sspon.04G0012900-1A	Chr4A: 44888758-44900771	453	48.23	5.87	10	vacu	0.583	37.11
		SsCAX3b	Sspon.04G0012900-2B	Chr4B: 42930405-42933414	328	35.02	5.18	7	vacu	0.735	35.94
		SsCAX3c	Sspon.04G0012900-3D	Chr4D: 55552313-55574267	804	85.67	6.48	17	vacu	0.628	35.79
		SsCAX4a	Sspon.05G0036900-1D	Chr5D: 5501365-5506291	400	43.28	5.1	10	plas	0.554	37.49
		SsCAX4e	Sspon.05G0036900-1P	Chr5D: 5767686-5773318	346	37.58	4.98	9	plas	0.569	36.06
		SsCAX5a	Sspon.07G0000560-1A	Chr7A: 1286151-1290550	490	52.55	5.67	9	plas	0.528	35.81
		SsCAX5b	Sspon.07G0000560-2C	Chr7C: 127715-131887	376	40.4	5.63	8	plas	0.596	39.11
		SsCAX5c	Sspon.07G0000560-3D	Chr7D: 169803-174215	501	53.92	5.81	10	plas	0.517	38.13
		SsCCX1a	Sspon.01G0024570-1A	Chr1A: 87786052-87787761	569	58.44	8.33	11	plas	0.721	36.28
		SsCCX1b	Sspon.01G0024570-2B	Chr1B: 87749295-87751016	573	58.73	7.07	13	plas	0.748	35.29
		SsCCX1c	Sspon.01G0024570-3C	Chr1C: 86283243-86284955	570	58.47	7.91	13	plas	0.777	36.89
		SsCCX2a	Sspon.01G0043370-1B	Chr1B: 74143387-74145165	592	61.01	8.38	11	plas	0.583	38.16
		SsCCX2b	Sspon.01G0043370-2C	Chr1C: 69699816-69701690	624	64.26	8.5	11	chlo	0.542	41.84
		SsCCX2c	Sspon.01G0043370-3D	Chr1D: 65354252-65355970	572	58.74	6.71	12	plas	0.684	35.37
		SsCCX3a	Sspon.02G0031890-1A	Chr2A: 116596170-116597992	543	56.18	10.31	11	plas	0.629	52.04
		SsCCX3b	Sspon.02G0031890-2B	Chr2B: 109743757-109745577	606	61.25	6.74	13	plas	0.673	42.38
		SsCCX3c	Sspon.02G0031890-3C	Chr2C: 103528661-103530424	588	59.91	8.54	13	plas	0.67	41.63
		SsCCX4a	Sspon.07G0018290-1A	Chr7A: 65789448-65795088	480	51.24	7.61	10	plas	0.914	33.94
		SsCCX4b	Sspon.07G0018290-2B	Chr7B: 71035011-71040849	494	53.02	8.54	12	plas	0.976	32.66
		SsCCX4c	Sspon.07G0018290-3C	Chr7C: 79003980-79005633	247	25.4	9.21	5	vacu	0.878	43.39
		SsEFCAX1a	Sspon.03G0023870-1A	Chr3A: 72972134-72976138	568	62.4	6.24	11	plas	0.384	37.29
		SsEFCAX1b	Sspon.03G0023870-2B	Chr3B: 96365925-96369890	573	62.83	6.47	11	plas	0.421	33.98
		SsEFCAX1c	Sspon.03G0023870-3C	Chr3C: 91269780-91273769	574	62.97	6.64	11	plas	0.428	33.52
		SsEFCAX2	Sspon.03G0047270-1D	Chr3D: 57545978-57554714	1214	132.46	6.61	19	plas	0.338	37.73
		SsEFCAX3a	Sspon.04G0014290-1A	Chr4A: 53165669-53169722	483	52.2	5.31	8	plas	0.321	39.03
		SsEFCAX3b	Sspon.04G0014290-2B	Chr4B: 55863155-55866891	644	69.37	5.76	10	plas	0.464	41.73
		SsEFCAX3c	Sspon.04G0014290-3D	Chr4D: 49289726-49294261	587	63.54	5.57	10	plas	0.47	39.64
		SsMHX1a	Sspon.06G0018210-1A	Chr6A: 98343262-98346805	527	58.69	5.38	11	plas	0.431	37.95
		SsMHX1b	Sspon.06G0018210-2B	Chr6B: 81219460-81223235	532	59.24	5.38	11	plas	0.429	38.98
		SsMHX1c	Sspon.06G0018210-3D	Chr6D: 80952178-80955142	529	58.81	5.21	11	plas	0.453	37.72
		SsMHX2	Sspon.06G0035660-1D	Chr6D: 80973953-80983030	403	44.93	5.27	6	cyto	0.235	38.93
Saccharum spp. R570	Sh	ShCAX1	Sh04_t002500	Sh04: 3523929-3527555	429	46.33	4.9	8	plas	0.569	36.56	http://sugarcane-genome.cirad.fr/
		ShCAX2	Sh06_t007540	Sh06: 14261637-14265383	414	45.02	5.29	10	plas	0.549	39.49
		ShCCX1	Sh08_t012540	Sh08: 22911677-22913264	514	53.7	9.59	5	plas	0.312	54.56
		ShEFCAX1	Sh04_t008100	Sh04: 13355014-13356247	347	39.39	6.41	5	plas	0.137	40.51
		ShMHX1	Sh05_t010930	Sh05: 20848091-20852307	533	59.35	5.3	9	plas	0.462	38.46
Sorghum bicolor	Sb	SbCAX1	Sobic.001G346500.1.p	Chr01: 63594155-63598382	445	48.42	5.01	11	plas	0.566	42.17	https://phytozome.jgi.doe.gov/pz/portal.html
		SbCAX2	Sobic.003G184800.2.p	Chr03: 49596747-49600234	310	32.83	4.57	8	plas	0.767	25.18
		SbCAX3	Sobic.004G121400.1.p	Chr04: 13302331-13315878	458	48.79	5.88	7	vacu	0.557	37.4
		SbCAX4	Sobic.004G036400.1.p	Chr04: 2924622-2927441	429	46.29	5.13	9	plas	0.485	34.98
		SbCAX5	Sobic.006G245100.1.p	Chr06: 58476028-58479580	414	45.04	5.5	11	plas	0.588	40.19
		SbCAX6	Sobic.009G257800.1.p	Chr09: 59181628-59188434	502	53.84	5.71	11	plas	0.612	33
		SbCCX1	Sobic.001G148400.1.p	Chr01: 11953735-11956032	573	58.85	7.91	11	plas	0.719	36.99
		SbCCX2	Sobic.001G240300.1.p	Chr01: 24705287-24707418	556	57.55	7.58	12	plas	0.694	38.88
		SbCCX3	Sobic.003G102600.2.p	Chr03: 9135122-9141273	641	68.69	6.13	11	plas	0.569	43.57
		SbCCX4	Sobic.008G033300.1.p	Chr08: 3031732-3038483	495	52.67	7.56	9	plas	0.995	33.48
		SbCCX5	Sobic.008G179200.1.p	Chr08: 61280350-61282302	612	62.4	8.43	9	plas	0.642	38.19
		SbEFCAX1	Sobic.003G021500.1.p	Chr03: 1835934-1839841	574	63.05	6.2	11	plas	0.373	38.06
		SbEFCAX2	Sobic.004G108100.1.p	Chr04: 10378196-10395371	596	64.61	5.26	11	plas	0.443	40.32
		SbMHX1	Sobic.005G206500.1.p	Chr05: 69260461-6926461	530	58.98	5.23	11	plas	0.473	36.21
Note: AA: amino acids, MW: molecular weight, PI: isoelectric point, TM: transmembrane, chlo: chloroplast, E.R.: endoplasmic reticulum, mito: mitochondria, plas: plasma membrane, cyto: cytoplastic, nucl: nuclear, GRAVY: grand average of hydropathicity, genes that were alleles were designated the same name followed by the letters “a”, “b” and “c” and duplicated genes were designated the same name f…

## Sheet: Table S2
Table S2 General characteristic features of CaCA superfamily proteins in S. spontaneum, R570 and S. bicolor
Species name	Family name	Protein length (AAs)			MW (kDA)			pI			Transmembrane
		Max	Min	Avg	Max	Min	Avg	Max	Min	Avg	Max	Min	Avg
Saccharum spontaneum	SsCAX	804	328	456.2	85.67	35.02	48.97	6.48	4.98	5.59	17	6	9
	SsCCX	624	247	538.2	64.26	25.4	55.55	10.31	6.71	8.15	13	5	11
	SsEFCAX	1214	483	663.3	132.46	52.2	72.25	6.64	5.31	6.09	19	8	11
	SsMHX	532	403	497.8	59.24	44.93	55.42	5.38	5.21	5.31	11	6	9
Saccharum spp. R570	ShCAX	429	414	421.5	46.33	45.02	45.68	5.29	4.9	5.1	10	8	9
	ShCCX	514	514	514	53.7	53.7	53.7	9.59	9.59	9.59	5	5	5
	ShEFCAX	347	347	347	39.39	39.39	39.39	6.41	6.41	6.41	5	5	5
	ShMHX	533	533	533	59.35	59.35	59.35	5.3	5.3	5.3	9	9	9
Sorghum bicolor	SbCAX	533	310	441.6	53.84	32.83	45.87	5.88	4.57	5.3	11	7	9
	SbCCX	641	495	575.4	68.69	52.67	60.03	8.43	6.13	7.52	12	9	10
	SbEFCAX	596	574	585	64.61	63.05	63.83	6.2	5.26	5.73	11	11	11
	SbMHX	530	530	530	58.98	58.98	58.98	5.23	5.23	5.23	11	11	11
Note: Max:maximum; Min: minimum; Avg:average.

## Sheet: Table S3
Table S3 GenBank accession numbers used in this study
Species name	Gene name	GenBank	Source
Arabidopsis thaliana	AtMHX	At2g47600	Phytozome (http://www/phytozome.org)
	AtCCX1 (AtCAX7)	At5g17860
	AtCCX2 (AtCAX8)	At5g17850
	AtCCX3 (AtCAX9)	At3g14070
	AtCCX4 (AtCAX10)	At1g54115
	AtCCX5 (AtCAX11)	At1g08960
	AtCAX1	At2g38170
	AtCAX2	At3g13320
	AtCAX3	At3g51860
	AtCAX4	At5g01490
	AtCAX5	At1g55730
	AtCAX6	At1g55720
	AtEFCAX1	At1g53210
	AtEFCAX2	At1g29020
Vitis vinifera	VvMHX	GSVIVT01028023001	Phytozome (http://www/phytozome.org)
	VvCCX1	GSVIVT01000027001
	VvCCX2	GSVIVT01015063001
	VvCCX3	GSVIVT01029961001
	VvCCX4	GSVIVT01037507001
	VvCAX1	GSVIVT01014774001
	VvCAX2	GSVIVT01016118001
	VvCAX3	GSVIVT01024741001
	VvCAX4	GSVIVT01030143001
	VvCAX5	GSVIVT01033962001
	VvEFCAX1	GSVIVT01014243001
	VvEFCAX2	GSVIVT01014240001
	VvEFCAX3	GSVIVT01020661001
	VvEFCAX4	GSVIVT01021164001
	VvEFCAX5	GSVIVT01014241001
Brachypodium distachyon	BdMHX	Bradi4g11030.1	Phytozome (http://www/phytozome.org)
	BdCCX1	Bradi1g13240.1
	BdCCX2	Bradi1g62270.1
	BdCCX3	Bradi1g72680.1
	BdCCX4	Bradi3g27220.1
	BdCAX1	Bradi1g60440.1
	BdCAX2	Bradi2g41087.1
	BdCAX5	Bradi5g24387.2
	BdEFCAX1	Bradi2g06830.1
	BdEFCAX2	Bradi3g09350.1
Zea mays	ZmMHX	GRMZM2G126601	Phytozome (http://www/phytozome.org)
	ZmCCX1	GRMZM2G004414
	ZmCCX2	GRMZM2G013728
	ZmCCX3	GRMZM2G017388
	ZmCCX5	GRMZM2G168108
	ZmCCX6	GRMZM2G340578
	ZmCAX1	GRMZM2G011592
	ZmCAX2	GRMZM2G010779
	ZmCAX3	GRMZM2G040017
	ZmCAX4	GRMZM2G046480
	ZmCAX5	GRMZM2G053004
	ZmCAX6	GRMZM5G809587
	ZmEFCAX	NP_001151543	NCBI(https://www.ncbi.nlm.nih.gov/)
Selaginella moellendorffii	SmMHX	84653	Phytozome (http://www/phytozome.org)
	SmCCX1	404613
	SmCCX2	92047
	SmCCX3	89075
	SmCAX	82507
	SmEFCAX1	76965
	SmEFCAX2	42348
	SmEFCAX3	52345
Physcomitrella patens	PpMHX	Pp1s163_19V6.1	Phytozome (http://www/phytozome.org)
	PpCCX1	Pp1s1_272V6.1
	PpCCX2	Pp1s254_62V6.1
	PpCCX3	Pp1s90_210V6.1
	PpCAX2	Pp1s223_68V6.1
	PpCAX3	Pp1s336_18V6.2
	PpCAX4	Pp1s245_10V6.1
	PpCAX5	Pp1s21_141V6.1
	PpEFCAX1	Pp1s20_290V6.1
	PpEFCAX3	Pp1s1_653V6.1
	PpEFCAX4	Pp1s6_337V6.1
Chlamydomonas reinhardtii	CrCAX	Cre12.g519500.t1.1	Phytozome (http://www/phytozome.org)
Volvox carteri	VcCAX1	107961	Phytozome (http://www/phytozome.org)
Ectocarpus siliculosus	EsCCX	Esi0420_0004	Ectocarpus genome project (http://bioinformatics.psb.ugent.be/webtools/bogas/overview/Ectsi)
	EsEFCAX	Esi0007_0177
Coccomyxa subellipsoidea C-169	CsCAX	12868	Phytozome (http://www/phytozome.org)

## Sheet: Table S4
Table S4 Analysis and distribution of conserved motifs in information CAX, CCX, EFCAX, and MHX family proteins from S. spontaneum, R570, and S. bicolor
Families name	Motif	Width	E value	Best possible match
CAX	1	50	5.7e-556	[YT][TA]GPT[VA]GGLLNAT[FC]GN[AV][TP]E[LMV]II[AS][IL][FY]AL[KHY][ENK][GE][KM][IMV][REV][VI][VL][KQ][QCW]SLLGS[IV]LSN[LM]LLV
	2	50	2.6e-517	S[EN][YF][VL][VI][SNT][TA]IE[GAE]AS[DK][SA][LW][NGE][LI][PS]V[ASR]FIS[IV]IL[LI]P[IV]VGNAAEHA[GS]A[IV][IM]FA[FM]K[ND]K[LI]DI
	3	50	4.8e-470	GS[AS]TQI[SL][ML][FL]V[VI]P[FLV][SCI][VL][VI][VI][GAS]W[VIM][MN]G[QV][PK]MDL[DN][FL][NQ]L[FLV]ET[GA][ST]L[FV][IM]TV[LF][VT][TV]AF[TM]LQD
	4	50	1.3e-425	LG[CTS][SA][LF][FL][CAL]GGL[AV][NH][LT][GN][KST][ED][QR][LVP][FYL]D[RK][AMR]Q[AV][DV]V[SN][STI]GLL[ILM][LM][GA]V[LM][CG][HL][SMI][LF]P[LA][MVL][LS][RHK][YF][TA][HVT]S[EST]
	5	36	6.3e-311	S[EV][LV][EA]LSR[AFL][CS][SA][IC][VI]ML[LIV]AY[VAF][AGS][YG]L[FV]FQL[KS]THRQL[FY]EP[QI][EG]
	6	26	3e-238	[WL]VF[VL][FL]S[LM][IL]G[LI][ITAV]PLAER[LV][SG][FY][LA][TS]E[QH][LIV]A[IDF]
	7	26	5.6e-204	G[TSK][SAW][HN]Y[LF]KG[LF][MLN]L[ILT][LF]CY[IL][VI][IV]A[AV][CS]FF[VT][HIL][RVK]
	8	36	2.8e-175	[DP][TAL][AV][AL][LS][RS][KW]V[PS][RC][AGS]T[VL][RE]R[AVL]L[ADK][SN][LFI][QR][EI]V[LFV][LF][GAT][TS]KL[NA][LV]L[FM]P[AF][GV]
	9	26	1.5e-173	[DNS][EGN][DS][DT][DSV][EV][ES][DQ][EDN][EN][AS][VE][IL]G[FMS][AWS][ES][AT][VIM][IT]WL[AGI][VGI][ML]T
	10	36	3e-74	[AD]S[AE][SA][AG][SL][AL][NR][GA][NA][AR][KQ][EG][MP][PH][AG]R[HS]L[AT][HA]RTAHNMS[SA]S[SA]LRKKS
CCX	1	50	2.4e-430	[WL]L[LA][LV][LH]F[YR]LL[GA][DA][TA]A[SA][RAE][YR]F[CT][AP][AS][LV][ES][GR]L[SA][AR][ALR]L[RG]L[PS]P[AS][IVM]A[GA][VA]TLL[SA]LGNGAPD[VA][FL]
	2	50	4.0e-388	F[VAL]MSV[LA]W[AS]Y[TMV][LI]A[RN]E[LV][VL][AS]LLV[SA][IA]G[LVY][IV][LAV][GS][VI][DKR][PAS][SA][VAI]LG[VA]TVLAWG[ND]S[LV][GS]DLV[AS][ND]
	3	50	4.2e-369	[GS]F[VAF]RD[VAL][CAF]F[LY]L[VL]A[LA][CSV][YAG][LV][LAF][AVY]V[LVY][LV][TVNS][GA][ET][VI][TF][VL]W[VAQ]A[AV][SG][FL][VAL][SL][LF]Y[AV][AVFG][YF]V[LGV][LA]V[WAF][TFY][SMT][HDP][CDL][CGR]
	4	50	2.2e-374	[LA][WRH][RKTW][VAL][LT][DG][AV]L[EQC][WLM]PL[YS]LPRRLTIPD[IA][AS][AGK][HE]RWS[KR][PR]YAV[AT][SA]A[LACT]LAPV[LF]L[AS][AFL][ILT][WS][ST][SPH]
	5	50	1.4e-346	G[AGP]GGAQ[TIV]AVSGCY[AG]GP[ALMV]FN[TV][LV]VGLGLS[LM][LAT]L[AS][AC][GW][AS][GQR][YF]P[RA]P[YFV][VAE][ILV]P[AR]D[AP][GSA][AL]Y[EQR]
	6	50	2.4e-225	[AT][LVA][GA]F[LV][AV][AV][GA]L[ALV]WA[LV][VF][VM][LV]P[RVA]RGMR[VIL]DR[VT][LY]G[VI]GL[LI][AV]IY[LF][CG]F[LF][ACG][VI][RN][IVL][SG][EQS][LTA][SKL][GNL][ALG][RW]
	7	26	1e-166	[HS][RAS][PL][CA][ASGH][PG][GRAP][GA]Y[VL][DH]Y[LA][RAY][LV][FH]YC[ALV][FL][GA]G[AD][PRA][RAW][LAP]
	8	36	9.6e-144	[GA][PGS]G[DG][AGM][GAP][DGR][VA]GL[SA][SGA][VAI]L[GS][GA][AG][LAM]FVS[TAS][VAF]V[AVL]G[VA][VI]A[LIV][AIRV][AVL][GA][GP][AFQR][GA]
	9	19	6.8e-102	[GETV][TD][SDKL][SFP][SINY][ST][PDV][PEQ][ADER][GAR]R[CRDQ][RPQ][RL][LV]P[WAD][LT][AC]
	10	50	1.4e-52	FIPLDTRIVFLLPQIRFPLWSVVLFASFCLALSHYLFEKEAPETENI[TA]ST
EFCAX	1	50	2.5e-377	FFISFIA[LM]P[LM]ATNSSEAVSAIIFASRKKQRT[LC]SLTFSEVYGGVTMNNTLC
	2	50	6.4e-317	D[EN][AD][VG]E[AS][IV]ENP[GT]W[CT][IS][FT]KA[IV][AL]LLLLG[AT]A[IM]AAAFADPLVDAVHNFSNAT[HS]IPS
	3	50	3.1e-313	I[IV]G[IV][KN]FE[DKE]V[DE][FL]D[SR][NT][DL][AV]VD[KQ]VMADFD[TR]S[HR]N[DF][IV][IV]E[EK][EG]EF[IV][DQ]G[IM][KL][RI]WL[EN]EAKR
	4	36	4.2e-240	[SA]YCLYQ[VI]FQPWIQRR[KR]L[AE]YA[KG][HL]KHV[IM]SG[IL]L[RK]HAQM[HQ]
	5	50	7.5e-300	EVLII[LF]LVC[VT][VI]M[AG]LFTSFRT[TN]FPLWTC[LF]VAY[ML]LYP[FL]SLVIVY[IV]LDY[VK]FGW
	6	50	4.4e-281	[SV][TR]DTKGFSL[TF]G[TS]G[IV][TS]TDVQTSYAARIM[GA][LI]SV[IL]PFII[AV]Q[FI]P[KQ][MI][LF]K[TL]H[HS]G[QH]R
	7	50	5.1e-277	[KA]CE[QT][ST]YGFLPCT[TD]T[VA][LP]GNLFLVL[AT]YGF[LF]M[YF]KAATYLS[TG]GSELLL[EQ]I[ML]GPG
	8	46	9e-239	PDA[LM]L[VI]LVSGLSG[ST]K[EK][EV]AQSQVLIGMGLLAGSTV[FM]LLTLLWG[TS]CVV
	9	36	5.4e-198	RLL[NH][DE]DGTPN[EI][DP]VI[RE]KLF[HR]KID[LM]D[EN][DS][GR][KTS]L[ES]R[AG]EL[HQ]A
	10	26	2.8e-110	[SH]V[VP][TV][SG]G[SA][YF]S[KS]KF[LI][QD][DE][FY]H[TE]RTR[DQ]EHN[LQ]
MHX	1	50	1.9e-225	SAHSYHNAEYSRVPEKDMEGSSTMDQVVKNTQEDMSWLSIWWQQFVDASM
	2	38	7.3e-164	MRGERPEDWVPPEDVPVDYHNCDDINETLPISADRNDG
	3	50	3.6e-197	YLLFHGETLLSSGVRASLYTVALAYCFIGLSAITARFFKSMEQIMKHSRE
	4	50	1.5e-196	WNLIIAPWKFLFAFVPPYHIAHGWIAF[IM]CSLIFISGIAYGVTKLTDQISC
	5	50	1e-189	LFPIHAVCVVMPRAGSKKKISDLGVWLVELFWSFWAYIWLYVILEVWTPK
	6	50	5.6e-169	VTGVSPYVIAFTALAAGTSWPDLVASKIAAERQVTADSAIANITCSNSVN
	7	50	2.9e-139	DPHTK[AE]PVVKHE[KN]VWNY[AT]VADIALLAFGTSFPQISLA[TI]IDAIRNLGQLTA
	8	50	1.3e-136	NFFVYQEPLYIDNAAGLSFSLLVFFATSFGCITVLVLRRIILGAELGGPR
	9	26	3.4e-94	ITLWEALLTVLQYGLLLLHAYAQDKR
	10	26	4.2e-56	WAWVTSVYFMILWVVFVVFSSLRVSG
Numbers correspond to the motifs in Fig 4

## Sheet: Table S5
Table S5 Collinearity relationships among CaCA genes
Species name	Gene name	Gene ID	Gene ID	Gene name	Duplication type
Saccharum spontaneum	SsCCX1a	Sspon.01G0024570-1A	SsCCX1b	Sspon.01G0024570-2B	WGD/segmental
	SsCCX1a	Sspon.01G0024570-1A	SsCCX1c	Sspon.01G0024570-3C	WGD/segmental
	SsCCX1a	Sspon.01G0024570-1A	SsCCX3a	Sspon.02G0031890-1A	WGD/segmental
	SsCCX2a	Sspon.01G0043370-1B	SsCCX2b	Sspon.01G0043370-2C	WGD/segmental
	SsCCX2a	Sspon.01G0043370-1B	SsCCX2c	Sspon.01G0043370-3D	WGD/segmental
	SsCCX1b	Sspon.01G0024570-2B	SsCCX3a	Sspon.02G0031890-1A	WGD/segmental
	SsCCX2b	Sspon.01G0043370-2C	SsCCX2c	Sspon.01G0043370-3D	WGD/segmental
	SsCCX1c	Sspon.01G0024570-3C	SsCCX3a	Sspon.02G0031890-1A	WGD/segmental
	SsCCX3a	Sspon.02G0031890-1A	SsCCX3b	Sspon.02G0031890-2B	WGD/segmental
	SsCCX3a	Sspon.02G0031890-1A	SsCCX3c	Sspon.02G0031890-3C	WGD/segmental
	SsCCX3b	Sspon.02G0031890-2B	SsCCX3c	Sspon.02G0031890-3C	WGD/segmental
	SsCAX2a	Sspon.03G0013500-1A	SsCAX2b	Sspon.03G0013500-2B	WGD/segmental
	SsEFCAX1a	Sspon.03G0023870-1A	SsEFCAX1b	Sspon.03G0023870-2B	WGD/segmental
	SsEFCAX1a	Sspon.03G0023870-1A	SsEFCAX1c	Sspon.03G0023870-3C	WGD/segmental
	SsEFCAX1a	Sspon.03G0023870-1A	SsEFCAX2	Sspon.03G0047270-1D	WGD/segmental
	SsEFCAX1b	Sspon.03G0023870-2B	SsEFCAX1c	Sspon.03G0023870-3C	WGD/segmental
	SsEFCAX1b	Sspon.03G0023870-2B	SsEFCAX2	Sspon.03G0047270-1D	WGD/segmental
	SsEFCAX1c	Sspon.03G0023870-3C	SsEFCAX2	Sspon.03G0047270-1D	WGD/segmental
	SsCAX3a	Sspon.04G0012900-1A	SsCAX3c	Sspon.04G0012900-3D	WGD/segmental
	SsMHX1a	Sspon.06G0018210-1A	SsMHX1b	Sspon.06G0018210-2B	WGD/segmental
	SsMHX1a	Sspon.06G0018210-1A	SsMHX1c	Sspon.06G0018210-3D	WGD/segmental
	SsMHX1b	Sspon.06G0018210-2B	SsMHX1c	Sspon.06G0018210-3D	WGD/segmental
	SsCCX4a	Sspon.07G0018290-1A	SsCCX4b	Sspon.07G0018290-2B	WGD/segmental
	SsCCX4a	Sspon.07G0018290-1A	SsCCX4c	Sspon.07G0018290-3C	WGD/segmental
	SsCCX4b	Sspon.07G0018290-2B	SsCCX4c	Sspon.07G0018290-3C	WGD/segmental
Sorghum bicolor	SbCCX1	Sobic.001G148400.1.p	SbCCX5	Sobic.008G179200.1.p	WGD/segmental
	SbEFCAX1	Sobic.003G021500.1.p	SbEFCAX2	Sobic.004G108100.1.p	WGD/segmental

## Sheet: Table S6
Table S6 The CaCA gene type in S. spontaneum, R570, and S. bicolor
Species name	Gene name	Gene identifier	Gene type
Saccharum spontaneum	SsCAX1	Sspon.01G0040120-2C	WGD/segmental
	SsCAX2a	Sspon.03G0013500-1A	WGD/segmental
	SsCAX2b	Sspon.03G0013500-2B	WGD/segmental
	SsCAX3a	Sspon.04G0012900-1A	dispersed
	SsCAX3b	Sspon.04G0012900-2B	dispersed
	SsCAX3c	Sspon.04G0012900-3D	dispersed
	SsCAX4a	Sspon.05G0036900-1D	WGD/segmental
	SsCAX4e	Sspon.05G0036900-1P	WGD/segmental
	SsCAX5a	Sspon.07G0000560-1A	WGD/segmental
	SsCAX5b	Sspon.07G0000560-2C	WGD/segmental
	SsCAX5c	Sspon.07G0000560-3D	WGD/segmental
	SsCCX1a	Sspon.01G0024570-1A	proximal
	SsCCX1b	Sspon.01G0024570-2B	proximal
	SsCCX1c	Sspon.01G0024570-3C	proximal
	SsCCX2a	Sspon.01G0043370-1B	WGD/segmental
	SsCCX2b	Sspon.01G0043370-2C	WGD/segmental
	SsCCX2c	Sspon.01G0043370-3D	WGD/segmental
	SsCCX3a	Sspon.02G0031890-1A	WGD/segmental
	SsCCX3b	Sspon.02G0031890-2B	WGD/segmental
	SsCCX3c	Sspon.02G0031890-3C	WGD/segmental
	SsCCX4a	Sspon.07G0018290-1A	WGD/segmental
	SsCCX4b	Sspon.07G0018290-2B	WGD/segmental
	SsCCX4c	Sspon.07G0018290-3C	WGD/segmental
	SsEFCAX1a	Sspon.03G0023870-1A	WGD/segmental
	SsEFCAX1b	Sspon.03G0023870-2B	WGD/segmental
	SsEFCAX1c	Sspon.03G0023870-3C	WGD/segmental
	SsEFCAX2	Sspon.03G0047270-1D	WGD/segmental
	SsEFCAX3a	Sspon.04G0014290-1A	WGD/segmental
	SsEFCAX3b	Sspon.04G0014290-2B	WGD/segmental
	SsEFCAX3c	Sspon.04G0014290-3D	WGD/segmental
	SsMHX1a	Sspon.06G0018210-1A	WGD/segmental
	SsMHX1b	Sspon.06G0018210-2B	WGD/segmental
	SsMHX1c	Sspon.06G0018210-3D	WGD/segmental
	SsMHX2	Sspon.06G0035660-1D	dispersed
Saccharum spp. R570	ShCAX1	Sh04_t002500	singleton
	ShCAX2	Sh06_t007540	dispersed
	ShCCX1	Sh08_t012540	dispersed
	ShEFCAX1	Sh04_t008100	singleton
	ShMHX1	Sh05_t010930	dispersed
Sorghum bicolor	SbCAX1	Sobic.001G346500.1.p	dispersed
	SbCAX2	Sobic.003G184800.2.p	dispersed
	SbCAX3	Sobic.004G121400.1.p	dispersed
	SbCAX4	Sobic.004G036400.1.p	dispersed
	SbCAX5	Sobic.006G245100.1.p	dispersed
	SbCAX6	Sobic.009G257800.1.p	WGD/segmental
	SbCCX1	Sobic.001G148400.1.p	WGD/segmental
	SbCCX2	Sobic.001G240300.1.p	dispersed
	SbCCX3	Sobic.003G102600.2.p	dispersed
	SbCCX4	Sobic.008G033300.1.p	dispersed
	SbCCX5	Sobic.008G179200.1.p	WGD/segmental
	SbEFCAX1	Sobic.003G021500.1.p	WGD/segmental
	SbEFCAX2	Sobic.004G108100.1.p	WGD/segmental
	SbMHX1	Sobic.005G206500.1.p	singleton
	Legends: Chr, Chromosome; AA, amino acid; MW, molecular weight; pI, isoelectric point.

## Sheet: Table S7
Table S7 Orthologous relationships between S. spontaneum, R570, and S. bicolor
	Gene name	Gene ID	Gene name	Gene ID	Numbers of conserved flanking genes	Ka	Ks	Ka/Ks
Sorghum bicolor - Saccharum spontaneum	SbCAX2	Sobic.003G184800.2	SsCAX2a	Sspon.03G0013500-1A	312	0.251205	0.417475	0.601724
	SbCAX2	Sobic.003G184800.2	SsCAX2b	Sspon.03G0013500-2B	147	0.0164265	0.133624	0.122931
	SbCAX3	Sobic.004G121400.1	SsCAX3a	Sspon.04G0012900-1A	46	0.0511795	0.110623	0.462648
	SbCAX3	Sobic.004G121400.1	SsCAX3b	Sspon.04G0012900-2B	21	0.017858	0.0765536	0.233274
	SbCAX5	Sobic.006G245100.1	SsCAX4a	Sspon.05G0036900-1D	366	0.00931508	0.0610636	0.152547
	SbCAX5	Sobic.006G245100.1	SsCAX4e	Sspon.05G0036900-1P	366	0.0102763	0.0682774	0.150509
	SbCAX6	Sobic.009G257800.1	SsCAX5b	Sspon.07G0000560-2C	162	0.0267691	0.0752234	0.355861
	SbCAX6	Sobic.009G257800.1	SsCAX5c	Sspon.07G0000560-3D	362	0.0150877	0.0587165	0.256959
	SbCCX1	Sobic.001G148400.1	SsCCX1a	Sspon.01G0024570-1A	294	0.0261151	0.0609347	0.428575
	SbCCX1	Sobic.001G148400.1	SsCCX1b	Sspon.01G0024570-2B	24	0.0278127	0.0631953	0.440107
	SbCCX1	Sobic.001G148400.1	SsCCX1c	Sspon.01G0024570-3C	165	0.0288004	0.0522805	0.550882
	SbCCX2	Sobic.001G240300.1	SsCCX2a	Sspon.01G0043370-1B	53	0.0305704	0.102399	0.298542
	SbCCX2	Sobic.001G240300.1	SsCCX2b	Sspon.01G0043370-2C	141	0.0534854	0.135236	0.395496
	SbCCX2	Sobic.001G240300.1	SsCCX2c	Sspon.01G0043370-3D	187	0.0520741	0.135039	0.385624
	SbCCX5	Sobic.008G179200.1	SsCCX3b	Sspon.02G0031890-2B	15	0.0649849	0.229616	0.283016
	SbCCX5	Sobic.008G179200.1	SsCCX3c	Sspon.02G0031890-3C	239	0.0522413	0.226284	0.230866
	SbCCX4	Sobic.008G033300.1	SsCCX4a	Sspon.07G0018290-1A	202	0.0333957	0.178513	0.187077
	SbCCX4	Sobic.008G033300.1	SsCCX4b	Sspon.07G0018290-2B	110	0.0233992	0.173493	0.134871
	SbEFCAX1	Sobic.003G021500.1	SsEFCAX1a	Sspon.03G0023870-1A	191	0.0187012	0.110898	0.168634
	SbEFCAX1	Sobic.003G021500.1	SsEFCAX1b	Sspon.03G0023870-2B	176	0.0181887	0.124431	0.146175
	SbEFCAX1	Sobic.003G021500.1	SsEFCAX1c	Sspon.03G0023870-3C	217	0.0205641	0.121376	0.169424
	SbEFCAX1	Sobic.003G021500.1	SsEFCAX2	Sspon.03G0047270-1D	120	0.0197862	0.124535	0.158881
	SbEFCAX2	Sobic.004G108100.1	SsEFCAX3a	Sspon.04G0014290-1A	77	0.0282478	0.132527	0.213148
	SbEFCAX2	Sobic.004G108100.1	SsEFCAX3b	Sspon.04G0014290-2B	92	0.0268198	0.125546	0.213626
	SbMHX1	Sobic.005G206500.1	SsMHX1a	Sspon.06G0018210-1A	40	0.0272045	0.139398	0.195157
	SbMHX1	Sobic.005G206500.1	SsMHX1b	Sspon.06G0018210-2B	76	0.0186082	0.135579	0.13725
	SbMHX1	Sobic.005G206500.1	SsMHX1c	Sspon.06G0018210-3D	206	0.0287219	0.1437	0.199873
Sorghum bicolor - Saccharum spp. R570	SbCAX4	Sobic.004G036400.1	ShCAX1	Sh04_t002500	111	0.0277439	0.0994321	0.279023
	SbCCX5	Sobic.008G179200.1	ShCCX1	Sh08_t012540	285	0.127985	0.298295	0.429057
	SbEFCAX2	Sobic.004G108100.1	ShCCX1	Sh04_t008100	129	0.0228233	0.170684	0.133717
	SbMHX1	Sobic.005G206500.1	ShMHX1	Sh05_t010930	35	0.0202515	0.141061	0.143566
Saccharum spp. R570 - Saccharum spontaneum	-	Sspon.04G0037680-1D	ShCAX1	Sh04_t002500	168	0.0679215	0.0747753	0.908341
	SsCCX3b	Sspon.02G0031890-2B	ShCCX1	Sh08_t012540	52	0.11441	0.188445	0.607126
	SsEFCAX3a	Sspon.04G0014290-1A	ShEFCAX1	Sh04_t008100	51	0.0221532	0.044875	0.493665
	SsMHX1a	Sspon.06G0018210-1A	ShMHX1	Sh05_t010930	34	0.00420169	0.0345806	0.121504
Note:"-" represent it is not named in this study

## Sheet: Table S8
Table S8 The predicted miRNA target sites of CaCA genes in S. spontaneum, R570, and S. bicolor
Species name	miRNA_Acc.	Gene name	Expectation	UPE$	miRNA_start	miRNA_end	Target_start	Target_end	miRNA_aligned_fragment	Target_aligned_fragment	Inhibition
Saccharum spontaneum	ssp-miR827	SsCAX1	5	-1	1	21	560	580	UUAGAUGACCAUCAGCAAACA	UCUUUGCUGGUGGUCUUGUGC	Cleavage
	ssp-miR437b	SsCAX5a	5	-1	1	21	586	606	AAAGUUAGACAAGUUUGACAU	GGCUCAGUCUUGUCCAACUUG	Cleavage
	ssp-miR437b	SsCAX5b	5	-1	1	21	520	540	AAAGUUAGACAAGUUUGACAU	GGCUCAGUCUUGUCCAACUUG	Cleavage
	ssp-miR437b	SsCAX5c	5	-1	1	21	586	606	AAAGUUAGACAAGUUUGACAU	GGCUCAGUCUUGUCCAACUUG	Cleavage
	ssp-miR444c-3p	SsCCX2c	5	-1	1	21	920	940	UGCAGUUGUUGUCUCAAGCUU	ACGCCGGCGACAACAGCAGCA	Cleavage
	ssp-miR166	SsCCX3a	4.5	-1	1	21	1583	1603	UCGGACCAGGCUUCAUUCCCC	UCGGAGUUAGGCUUGGCUCGA	Cleavage
	ssp-miR166	SsCCX3b	4.5	-1	1	21	1772	1792	UCGGACCAGGCUUCAUUCCCC	UCGGAGUUAGGCUUGGCUCGA	Cleavage
Saccharum spp. R570	sof-miR408a	ShCAX1	5	-1	1	21	535	555	CUGCACUGCCUCUUCCCUGGC	AGAAAGGAAGAUGCAGUGCUG	Translation
	sof-miR408b	ShCAX1	5	-1	1	21	535	555	CUGCACUGCCUCUUCCCUGGC	AGAAAGGAAGAUGCAGUGCUG	Translation
	sof-miR408c	ShCAX1	5	-1	1	21	535	555	CUGCACUGCCUCUUCCCUGGC	AGAAAGGAAGAUGCAGUGCUG	Translation
	sof-miR408d	ShCAX1	5	-1	1	21	535	555	CUGCACUGCCUCUUCCCUGGC	AGAAAGGAAGAUGCAGUGCUG	Translation
	ssp-miR408a	ShCAX1	5	-1	1	21	535	555	CUGCACUGCCUCUUCCCUGGC	AGAAAGGAAGAUGCAGUGCUG	Translation
	ssp-miR408d	ShCAX1	5	-1	1	21	535	555	CUGCACUGCCUCUUCCCUGGC	AGAAAGGAAGAUGCAGUGCUG	Translation
	ssp-miR437a	ShCAX1	3.5	-1	1	21	859	879	AAAGUUAGAGAAGUUUGACUU	AUCUCAGUUUUCUCUGACUUU	Cleavage
	ssp-miR437b	ShCAX1	5	-1	1	21	859	879	AAAGUUAGACAAGUUUGACAU	AUCUCAGUUUUCUCUGACUUU	Translation
	ssp-miR437c	ShCAX1	3	-1	1	21	859	879	AAAGUUAGAGAAGUCUGACUU	AUCUCAGUUUUCUCUGACUUU	Cleavage
Sorghum bicolor	sbi-miR172a	SbCAX3	5	-1	1	20	705	724	AGAAUCUUGAUGAUGCUGCA	UCUGGUGUUAUCAAGAUUAU	Cleavage
	sbi-miR172c	SbCAX3	5	-1	1	20	705	724	AGAAUCUUGAUGAUGCUGCA	UCUGGUGUUAUCAAGAUUAU	Cleavage
	sbi-miR172d	SbCAX3	5	-1	1	20	705	724	AGAAUCUUGAUGAUGCUGCA	UCUGGUGUUAUCAAGAUUAU	Cleavage
	sbi-miR172e	SbCAX4	3.5	-1	1	21	665	685	UGAAUCUUGAUGAUGCUGCAC	CACUGGCAUUGUCAAGGUUCA	Cleavage
	sbi-miR437a	SbCAX4	3.5	-1	1	21	859	879	AAAGUUAGAGAAGUUUGACUU	AUCUCAGUUUUCUCUGACUUU	Cleavage
	sbi-miR437b	SbCAX4	3.5	-1	1	21	859	879	AAAGUUAGAGAAGUUUGACUU	AUCUCAGUUUUCUCUGACUUU	Cleavage
	sbi-miR437c	SbCAX4	3.5	-1	1	21	859	879	AAAGUUAGAGAAGUUUGACUU	AUCUCAGUUUUCUCUGACUUU	Cleavage
	sbi-miR437d	SbCAX4	3.5	-1	1	21	859	879	AAAGUUAGAGAAGUUUGACUU	AUCUCAGUUUUCUCUGACUUU	Cleavage
	sbi-miR437e	SbCAX4	3.5	-1	1	21	859	879	AAAGUUAGAGAAGUUUGACUU	AUCUCAGUUUUCUCUGACUUU	Cleavage
	sbi-miR437f	SbCAX4	3.5	-1	1	21	859	879	AAAGUUAGAGAAGUUUGACUU	AUCUCAGUUUUCUCUGACUUU	Cleavage
	sbi-miR437g	SbCAX4	3.5	-1	1	21	859	879	AAAGUUAGAGAAGUUUGACUU	AUCUCAGUUUUCUCUGACUUU	Cleavage
	sbi-miR437i	SbCAX4	3.5	-1	1	21	859	879	AAAGUUAGAGAAGUUUGACUU	AUCUCAGUUUUCUCUGACUUU	Cleavage
	sbi-miR437j	SbCAX4	3.5	-1	1	21	859	879	AAAGUUAGAGAAGUUUGACUU	AUCUCAGUUUUCUCUGACUUU	Cleavage
	sbi-miR437k	SbCAX4	3.5	-1	1	21	859	879	AAAGUUAGAGAAGUUUGACUU	AUCUCAGUUUUCUCUGACUUU	Cleavage
	sbi-miR437l	SbCAX4	3.5	-1	1	21	859	879	AAAGUUAGAGAAGUUUGACUU	AUCUCAGUUUUCUCUGACUUU	Cleavage
	sbi-miR437m	SbCAX4	3.5	-1	1	21	859	879	AAAGUUAGAGAAGUUUGACUU	AUCUCAGUUUUCUCUGACUUU	Cleavage
	sbi-miR437n	SbCAX4	3.5	-1	1	21	859	879	AAAGUUAGAGAAGUUUGACUU	AUCUCAGUUUUCUCUGACUUU	Cleavage
	sbi-miR437o	SbCAX4	3.5	-1	1	21	859	879	AAAGUUAGAGAAGUUUGACUU	AUCUCAGUUUUCUCUGACUUU	Cleavage
	sbi-miR437p	SbCAX4	3.5	-1	1	21	859	879	AAAGUUAGAGAAGUUUGACUU	AUCUCAGUUUUCUCUGACUUU	Cleavage
	sbi-miR437q	SbCAX4	3.5	-1	1	21	859	879	AAAGUUAGAGAAGUUUGACUU	AUCUCAGUUUUCUCUGACUUU	Cleavage
	sbi-miR437r	SbCAX4	3.5	-1	1	21	859	879	AAAGUUAGAGAAGUUUGACUU	AUCUCAGUUUUCUCUGACUUU	Cleavage
	sbi-miR437s	SbCAX4	3.5	-1	1	21	859	879	AAAGUUAGAGAAGUUUGACUU	AUCUCAGUUUUCUCUGACUUU	Cleavage
	sbi-miR437t	SbCAX4	3.5	-1	1	21	859	879	AAAGUUAGAGAAGUUUGACUU	AUCUCAGUUUUCUCUGACUUU	Cleavage
	sbi-miR437u	SbCAX4	3.5	-1	1	21	859	879	AAAGUUAGAGAAGUUUGACUU	AUCUCAGUUUUCUCUGACUUU	Cleavage
	sbi-miR437v	SbCAX4	3.5	-1	1	21	859	879	AAAGUUAGAGAAGUUUGACUU	AUCUCAGUUUUCUCUGACUUU	Cleavage
	sbi-miR437w	SbCAX4	3.5	-1	1	21	859	879	AAAGUUAGAGAAGUUUGACUU	AUCUCAGUUUUCUCUGACUUU	Cleavage
	sbi-miR172a	SbCAX4	4.5	-1	1	20	666	685	AGAAUCUUGAUGAUGCUGCA	ACUGGCAUUGUCAAGGUUCA	Cleavage
	sbi-miR172b	SbCAX4	4.5	-1	1	20	666	685	GGAAUCUUGAUGAUGCUGCA	ACUGGCAUUGUCAAGGUUCA	Cleavage
	sbi-miR172c	SbCAX4	4.5	-1	1	20	666	685	AGAAUCUUGAUGAUGCUGCA	ACUGGCAUUGUCAAGGUUCA	Cleavage
	sbi-miR172d	SbCAX4	4.5	-1	1	20	666	685	AGAAUCUUGAUGAUGCUGCA	ACUGGCAUUGUCAAGGUUCA	Cleavage
	sbi-miR399b	SbCAX4	4.5	-1	1	21	289	309	UGCCAAAGGAGAGCUGCCCUG	UUGGGUAUCAUUCCUUUGGCU	Cleavage
	sbi-miR399d	SbCAX4	4.5	-1	1	21	289	309	UGCCAAAGGAGAGUUGCCCUG	UUGGGUAUCAUUCCUUUGGCU	Cleavage
	sbi-miR399i	SbCAX4	4.5	-1	1	21	289	309	UGCCAAAGGAGAGUUGCCCUG	UUGGGUAUCAUUCCUUUGGCU	Cleavage
	sbi-miR169p	SbCAX4	5	-1	1	21	819	840	UAGCCAAG-AAUGGCUUGCCUA	GUGGGAAGCCAUUGCUUGGCUU	Cleavage
	sbi-miR169q	SbCAX4	5	-1	1	21	819	840	UAGCCAAG-AAUGGCUUGCCUA	GUGGGAAGCCAUUGCUUGGCUU	Cleavage
	sbi-miR408	SbCAX4	5	-1	1	21	553	573	CUGCACUGCCUCUUCCCUGGC	AGAAAGGAAGAUGCAGUGCUG	Translation
	sbi-miR5566	SbCCX1	5	-1	1	21	1469	1489	UCAGCAUCACCUCCCUGUUGU	UCAACACGGUGGUGGGGCUGG	Cleavage
	sbi-miR5386	SbCCX2	4.5	-1	1	20	159	178	CGUCGCUGUCGCGCGCGCUG	CGGUGACCGCGGCGGCGGCG	Cleavage
	sbi-miR394a	SbCCX2	5	-1	1	20	1581	1600	UUGGCAUUCUGUCCACCUCC	GAGGGUGGACAGGACGCUGG	Cleavage
	sbi-miR394b	SbCCX2	5	-1	1	20	1581	1600	UUGGCAUUCUGUCCACCUCC	GAGGGUGGACAGGACGCUGG	Cleavage
	sbi-miR397-3p	SbCCX3	4.5	-1	1	21	582	602	UCACCGGCGCUGCACUCAAUU	UAUGGGGAGUGGUGCUGGUGA	Cleavage
	sbi-miR399b	SbCCX3	5	-1	1	21	524	544	UGCCAAAGGAGAGCUGCCCUG	UGACGCUGCUCCCCUUUGGUA	Translation
	sbi-miR6219-3p	SbCCX3	5	-1	1	24	271	294	AGUCCCGAAACCUUAGUCCCGGCU	GCGCGGCACGAGGGGUUCGGGACG	Translation
	sbi-miR821d	SbCCX3	5	-1	1	21	1761	1781	AAGUCAUCAACAACAAAGUUG	GAGCUUUCUUGUUGCUGGAUU	Cleavage
	sbi-miR390	SbCCX4	4.5	-1	1	21	1341	1361	AAGCUCAGGAGGGAUAGCGCC	UGUGUUUCUUCUUCUGAGCUU	Cleavage
	sbi-miR437x-5p	SbCCX4	4.5	-1	1	24	1130	1153	UAGAGUUGUCCUAAGUCAAACUUU	CAGUUUUGGCAUGGGGGAACUCUG	Cleavage
	sbi-miR5386	SbCCX4	5	-1	1	20	90	109	CGUCGCUGUCGCGCGCGCUG	GUGCCUGCUCGGCGGCGACG	Cleavage
	sbi-miR169d-3p	SbMHX1	5	-1	1	20	9	28	GGGCGGUCACCUUGGCUAGC	CAUCGCCAUGGUGGCUGCUC	Cleavage
	sbi-miR171c	SbMHX1	5	-1	1	21	1503	1523	GAGGUGAGCCGAGCCAAUAUC	GCUAUGGGCUUGGGUUACAUC	Cleavage

## Sheet: Table S9
Table S9 Details of the GO distribution
Categories	GO-id	GO-term	Gene numbers	Gene name
biological process (BP)	GO:0051179	localization	53	SbCAX1, SbCAX2, SbMHX1, SbCCX5, SbCAX5, SbCCX3, SbCCX4, SbCAX6, SbCAX3, SbCCX1, SbCAX4, SbCCX2, SsCCX4b, SsCCX4c, SsCCX4a, SsCAX2a, SsCAX2b, SsCAX1, SsEFCAX1c, SsEFCAX1b, SsEFCAX1a, SsMHX2, SsCCX3a, SsCCX3b, SsCAX5b, SsCAX5a, SsCAX5c, SsCCX3c, ShEFCAX1, SbEFCAX2, SsCCX2a, ShCCX1, ShCAX2, SsCAX4a, ShMHX1, ShCAX1, SsCAX4e, SsCCX2b, SbEFCAX1, SsCCX2c, SsEFCAX3a, SsMHX1a, SsEFCAX3c, SsMHX1c, SsEFCAX3…
	GO:0009987	cellular process	53	SbCAX1, SbCAX2, SbMHX1, SbCCX5, SbCAX5, SbCCX3, SbCAX6, SbCCX4, SbCAX3, SbCCX1, SbCAX4, SbCCX2, SsCCX4b, SsCCX4c, SsCCX4a, SsCAX2a, SsCAX2b, SsCAX1, SsEFCAX1c, SsEFCAX1b, SsEFCAX1a, SsMHX2, SsCCX3a, SsCCX3b, SsCAX5b, SsCAX5a, SsCAX5c, SsCCX3c, ShEFCAX1, SbEFCAX2, SsCCX2a, ShCCX1, ShCAX2, SsCAX4a, ShMHX1, ShCAX1, SsCAX4e, SsCCX2b, SbEFCAX1, SsCCX2c, SsEFCAX3a, SsMHX1a, SsEFCAX3c, SsMHX1c, SsEFCAX3…
	GO:0065007	biological regulation	28	SbCAX1, SbCAX2, SbCAX5, ShEFCAX1, SbCAX6, SbCAX3, SbCAX4, SbEFCAX2, ShCAX2, SsCAX4a, ShCAX1, SsCAX2a, SsCAX4e, SsCAX2b, SbEFCAX1, SsEFCAX3a, SsCAX1, SsEFCAX1c, SsEFCAX1b, SsEFCAX1a, SsEFCAX3c, SsEFCAX3b, SsCAX5b, SsCAX5a, SsCAX3b, SsCAX3a, SsCAX3c, SsEFCAX2
	GO:0050896	response to stimulus	10	SsEFCAX3a, SbEFCAX2, SbEFCAX1, SsEFCAX1c, ShEFCAX1, SsEFCAX1b, SsEFCAX1a, SsEFCAX3c, SsEFCAX2, SsEFCAX3b
	GO:0008152	metabolic process	2	SbCAX1, SsCAX1
molecular function (MF)	GO:0005215	transporter activity	33	SbCAX1, SbCAX2, SbCAX5, ShEFCAX1, SbCAX6, SbCCX4, SbCAX3, SbCAX4, SbEFCAX2, SsCCX4b, SsCCX4c, ShCAX2, SsCAX4a, ShCAX1, SsCCX4a, SsCAX2a, SsCAX4e, SsCAX2b, SbEFCAX1, SsEFCAX3a, SsCAX1, SsEFCAX1c, SsEFCAX1b, SsEFCAX1a, SsEFCAX3c, SsEFCAX3b, SsCAX5b, SsCAX5a, SsCAX3b, SsCAX3a, SsCAX5c, SsCAX3c, SsEFCAX2
	GO:0005488	binding	10	SsEFCAX3a, SbEFCAX2, SbEFCAX1, SsEFCAX1c, ShEFCAX1, SsEFCAX1b, SsEFCAX1a, SsEFCAX3c, SsEFCAX2, SsEFCAX3b
	GO:0003824	catalytic activity	2	SbCAX1, SsCAX1
cellular component (CC)	GO:0110165	cellular anatomical entity	39	SbCAX1, SbCAX2, SbMHX1, ShEFCAX1, SbCAX5, SbCAX6, SbCCX4, SbCAX3, SbCAX4, SbEFCAX2, SsCCX4b, SsCCX4c, ShMHX1, ShCAX2, SsCAX4a, ShCAX1, SsCCX4a, SsCAX2a, SsCAX4e, SbEFCAX1, SsCAX2b, SsEFCAX3a, SsCAX1, SsMHX1a, SsEFCAX1c, SsEFCAX1b, SsMHX1c, SsEFCAX1a, SsEFCAX3c, SsMHX2, SsMHX1b, SsEFCAX3b, SsCAX5b, SsCAX5a, SsCAX3b, SsCAX3a, SsCAX5c, SsCAX3c, SsEFCAX2
	GO:0005622	intracellular	38	SbCAX1, SbCAX2, SbMHX1, ShEFCAX1, SbCAX5, SbCCX4, SbCAX6, SbCAX3, SbCAX4, SsCCX4b, SbEFCAX2, SsCCX4c, ShMHX1, ShCAX2, SsCAX4a, SsCCX4a, ShCAX1, SsCAX2a, SsCAX4e, SbEFCAX1, SsCAX2b, SsEFCAX3a, SsCAX1, SsMHX1a, SsEFCAX1c, SsEFCAX1b, SsMHX1c, SsEFCAX1a, SsEFCAX3c, SsMHX2, SsMHX1b, SsEFCAX3b, SsCAX5b, SsCAX5a, SsCAX3b, SsCAX3a, SsCAX3c, SsEFCAX2
	GO:0005623	cell	28	SbCAX1, SbCAX2, SbCAX5, ShEFCAX1, SbCAX6, SbCAX3, SbCAX4, SbEFCAX2, ShCAX2, SsCAX4a, ShCAX1, SsCAX2a, SsCAX4e, SsCAX2b, SbEFCAX1, SsEFCAX3a, SsCAX1, SsEFCAX1c, SsEFCAX1b, SsEFCAX1a, SsEFCAX3c, SsEFCAX3b, SsCAX5b, SsCAX5a, SsCAX3b, SsCAX3a, SsCAX3c, SsEFCAX2
	GO:0032991	protein-containing complex	2	SbCAX1, SsCAX1
	--------------------------MDRLPESTRSMRKYASEAGGLRAARQGPH-----
	------------------------------------------------------------
	------------------------------------------------------------
	------------------------------------------------------------
	#NAME?
	LRPVL----ANLQEVFLGTKLAVLFPAVPLAIA-AQCAHFGQVIDQSIPYSSHIDPLDQN
	RPAACGALLLAFIRPILHAVGSLCSLRTTCDPFVLKPGRNLNWNCLAHSLSLAWQVWVFS
	LSLLGLIPLAERVSFLTE-QIAIYTGPTVGGLLNATCGNATELIIALFALMEGQIEVVKC
	SLLGSVLSNLLLVLGTSLFCGGVVNLGSDQPYDRTQADVSTGLLILGVLCQSLP--LMLR
	YAVGAGEHSVAAATTVLDLSRACSVVMLLAYVAYLFFQLKTHAQLFE--------PQ--E
	VDDGCEAEEDEQ----AVIGFASGLFWLAFNTVLIAILSEYVVGTIE-------------
	#NAME?
	LGSATQISMFVV-----PLSVIVAWIAGIQMD-----LDFKLIETGSLFVSVIVTAFTLQ
	-DGSSHYLK-GILLLLCY------------IVIGACFFVTRQ------------------
	------------------------------------------------------------
	------------------------------------------------------------
	------------------------------------------------------------
	------------------------------------------------------------
	-----------PAS----------------------------------------------
	------------------------------------------------------------
	------------------------------------------------------------
	-------NNNGAGLSLPTGTLSAQAA----------------------------------
	------------------------------------------------------------
	------------------------------------------------------------
	------------------------------------------------------------
	--

## Sheet: Table S10
Table S10 Percentage identity between 11 SsCAXs, two ShCAXs, six SbCAXs and one ScCAX was calculated using Clustal Omega
	ShCAX1	SbCAX4	ShCAX2	SbCAX5	SsCAX4a	ScCAX4	SsCAX4e	SsCAX1	SbCAX1	SbCAX3	SsCAX3c	SsCAX3a	SsCAX3b	SsCAX5b	SbCAX6	SsCAX5a	SsCAX5c	SbCAX2	SsCAX2a	SsCAX2b
ShCAX1	100	95.02	59.95	60.85	61.25	60.15	60.96	60.76	60.81	37.59	37.41	38.25	42.38	43.69	45.13	46.77	46.77	44.79	35.42	38.7
SbCAX4	95.02	100	60.36	61.27	61.2	60.55	60.91	60.38	60.53	38.22	37.65	39.05	42.59	43.96	44.94	46.55	46.55	44.41	35.34	38.64
ShCAX2	59.95	60.36	100	97.79	99.47	98.54	99.41	70.59	75.12	37.23	36.44	37.23	44.34	42.06	43.06	45.5	45.25	46.1	36.64	37.85
SbCAX5	60.85	61.27	97.79	100	97.89	97.34	97.67	74.21	76.28	38.27	39.14	39.09	44	41.43	44.47	46.79	46.53	50	36.46	40.69
SsCAX4a	61.25	61.2	99.47	97.89	100	99.21	100	73.42	75.93	39.04	40.11	39.84	45.55	41.02	44.95	47.49	47.21	50.6	35.65	40.25
ScCAX4	60.15	60.55	98.54	97.34	99.21	100	99.13	73.19	75.24	38.24	39.1	39.04	44.31	42.06	44.63	46.68	46.43	49.12	35.89	40.06
SsCAX4e	60.96	60.91	99.41	97.67	100	99.13	100	72.3	75.07	40.24	41.77	41.46	48.44	44.22	46.76	49.69	49.38	54.88	36.95	42.2
SsCAX1	60.76	60.38	70.59	74.21	73.42	73.19	72.3	100	93.02	37.07	36.98	37.26	44.1	40.65	42.34	43.76	43.76	47.81	34.81	37.43
SbCAX1	60.81	60.53	75.12	76.28	75.93	75.24	75.07	93.02	100	38.32	39.04	38.74	45.03	42.26	44.72	45.45	45.45	49.82	37.57	40.71
SbCAX3	37.59	38.22	37.23	38.27	39.04	38.24	40.24	37.07	38.32	100	89.95	91.57	95.12	53.73	53.12	52.89	52.89	56.38	46.44	49.73
SsCAX3c	37.41	37.65	36.44	39.14	40.11	39.1	41.77	36.98	39.04	89.95	100	92.91	98.17	54.75	53.53	53.3	53.3	53.77	47.22	50.7
SsCAX3a	38.25	39.05	37.23	39.09	39.84	39.04	41.46	37.26	38.74	91.57	92.91	100	99.09	53.75	52.5	52.3	52.3	54.18	46.83	49.86
SsCAX3b	42.38	42.59	44.34	44	45.55	44.31	48.44	44.1	45.03	95.12	98.17	99.09	100	59.29	60.99	61.18	61.18	58.21	52.55	57.79
SsCAX5b	43.69	43.96	42.06	41.43	41.02	42.06	44.22	40.65	42.26	53.73	54.75	53.75	59.29	100	97.19	98.82	95.42	72.55	67.09	67.09
SbCAX6	45.13	44.94	43.06	44.47	44.95	44.63	46.76	42.34	44.72	53.12	53.53	52.5	60.99	97.19	100	97.51	96.88	72.37	60.2	64.3
SsCAX5a	46.77	46.55	45.5	46.79	47.49	46.68	49.69	43.76	45.45	52.89	53.3	52.3	61.18	98.82	97.51	100	99.39	72.37	60.85	64.89
SsCAX5c	46.77	46.55	45.25	46.53	47.21	46.43	49.38	43.76	45.45	52.89	53.3	52.3	61.18	95.42	96.88	99.39	100	72.37	60.85	64.89
SbCAX2	44.79	44.41	46.1	50	50.6	49.12	54.88	47.81	49.82	56.38	53.77	54.18	58.21	72.55	72.37	72.37	72.37	100	75	91.53
SsCAX2a	35.42	35.34	36.64	36.46	35.65	35.89	36.95	34.81	37.57	46.44	47.22	46.83	52.55	67.09	60.2	60.85	60.85	75	100	83.67
SsCAX2b	38.7	38.64	37.85	40.69	40.25	40.06	42.2	37.43	40.71	49.73	50.7	49.86	57.79	67.09	64.3	64.89	64.89	91.53	83.67	100

[truncated: 3 more sheets: Table S11, Table S12, Table S13]
